# Supplementary material for: GutUDB: A comprehensive multiomics database for intestinal diseases
Source: Imeta. 2024 Apr 27;3(3):e195. doi: 10.1002/imt2.195 (PMC11183169; doi:10.1002/imt2.195)
Supplement: Supplementary file 2 — Table S1: Statistical source data. [file IMT2-3-e195-s001.xlsx]

## Sheet: S1
Table S1.Data source
Omics/Others	Database	Address	GEO	PMID
Epigenomics_Chromosome structure	Genome Sequence Database (GSDB)	https://gsdb.mu.hekademeia.org/browse.php
Epigenomics_DNA methylation	MethBank	https://ngdc.cncb.ac.cn/methbank/samples
Epigenomics_Histone modification	ENCODE Portal	https://www.encodeproject.org/
Genomics_Genomic alteration	cBio Cancer Genomics Portal	https://www.cbioportal.org/
	NCBI ClinVar	https://www.ncbi.nlm.nih.gov/clinvar/
Genomics_Virulence gene	Online Mendelian Inheritance in Man (OMIM)	https://www.omim.org/
Proteomics	Uniprot	https://www.uniprot.org/
Metabolomics	gutMGene	http://bio-annotation.cn/gutmgene/
Microbiomics	mbodymap	https://mbodymap.microbiome.cloud/#/mbodymap
Single-cel lomics_alternative polyadenylation	scAPAdb	http://www.bmibig.cn/scAPAdb/index.html
Single-cellomics_Gene expression data	IMMUcan SingleCell RNAseq Database	https://immucanscdb.vital-it.ch/	GSE139555,GSE146771,GSE108989, GSE132465,GSE144735,GSE144469
Singlecell_alternative splicing	Gene Expression Omnibus (GEO)			36631981
Singlecell_proteomics	Pubmed		GSM6578068
Spatialomics	Spatial Omics DataBase (SODB)	https://gene.ai.tencent.com/SpatialOmics/
	Gene Expression Profiling Interactive Analysis 2 (GEPIA2)	http://gepia2.cancer-pku.cn/#degenes
Transcriptomic_Gene expression data	Gene Expression Omnibus (GEO) ; The Cancer Genome Atlas (TCGA)	https://www.ncbi.nlm.nih.gov/geo/	GSE65107,GSE113581,GSE127938,GSE158952, GSE171770,GSE172201,GSE176552,GSE183853, GSE186295,GSE189820,GSE197535,GSE203017, GSE207398,GSE208303,GSE223119,GSE227206, GSE227315,GSE165325,GSE165814,GSE143505, GSE144259,GSE144506,GSE147111,GSE155231, GSE213331,GSE153412,GSE209746,GSE162960, GSE58989,GSE67250,GSE72577,GSE79395, GSE82236,GSE92945,GSE95132,GSE98922, GSE99133,GSE139546,GSE135458,GSE130236,…
Transcriptomic_Alternative Splicing	COVID-19 Alternative Splicing Atlas (CASA)	http://www.splicedb.net/casa/	GSE148696,GSE149312,GSE154936, GSE157059,GSE159201,GSE162899
Transcriptomic_Non-coding RNA	LncRNADisease	http://www.rnanut.net/lncrnadisease/index.php/home
	miR2Disease	http://www.mir2disease.org/7
Transcriptomic_RNA methylation	RMVar	https://rmvar.renlab.org/index.html
Chemical compounds	Comparative Toxicogenomics Database (CTD)	https://ctdbase.org/
Chinese Medicine	ETCM	http://www.tcmip.cn/ETCM2/front/#/
Probiotics	ProbioticsDB	https://probioticsdb.com/		19332970, 17410452,21118623, 15815206, 16863564, 17172187, 11233016, 11233016, 17067433, 17604300, 12562457,21446645, 18072744, 17690340, 19453574, 8407678, 12840682

## Sheet: 1B
gene_name	Adrenal_Gland	Spleen	Heart_Atrial_Appendage	Pancreas	Artery_Aorta	Breast_Mammary_Tissue	Small_Intestine_Terminal_Ileum	Colon_Sigmoid	Esophagus_Mucosa	Esophagus_Muscularis	Esophagus_Gastroesophageal_Junction	Muscle_Skeletal	Thyroid	Heart_Left_Ventricle	Artery_Coronary	Stomach	Uterus	Vagina	Colon_Transverse	Skin_Not_Sun_Exposed(Suprapubic)	Nerve_Tibial	Artery_Tibial	Ovary	Liver	Lung	Brain_Cerebellum	Brain_Cortex	Skin_Sun_Exposed(Lower_leg)	Pituitary	Testis	Prostate	Minor_Salivary_Gland
METTL3	5.08	5.74	4.94	5.49	5.06	5.63	5.29	5.41	4.44	4.9	5.33	5.42	5.62	5.26	5.56	5.13	5.85	5.72	5.44	5.44	5.54	5.1	5.81	5.2	5.43	5.72	4.92	5.34	5.37	5.6	5.81	5.4

## Sheet: 1C
Gene Name	Ensemble ID	Mean (Case)	Mean (Control)	Log2(Fold Change)	p.value
METTL3	ENSG00000165819	60.8739	47.8703	0.837042	5.43877e-13

## Sheet: 1D
Gene Name	plist	FC	Case	Case	Case	Case	Case	Case	Case	Case	Case	Case	Case	Case	Case	Case	Case	Case	Case	Case	Case	Case	Case	Case	Case	Case	Case	Case	Case	Case	Case	Case	Case	Case	Case	Case	Case	Case	Case	Case	Case	Case	Case	Control	Control	Control	Control	Control	Control
METTL3	5.43877e-13	0.837042	52.1384	56.5174	56.572	63.2446	54.5218	70.9876	50.041	58.3275	66.4284	72.6593	53.3252	70.9043	58.3046	73.0454	51.001	54.8258	50.669	61.3073	58.867	55.8966	58.6201	75.0578	61.4376	53.6502	64.5808	69.4502	59.8644	53.257	54.7853	52.2612	70.8812	67.3325	71.2295	48.7984	65.564	68.4777	68.6086	55.8178	52.9715	66.5019	67.0999	54.5317	44.1384	46.8258	47.6832	54.3669	48.6916
[truncated: 35 more columns]

## Sheet: 1E
Symbol	Entrez	HR	lowCI	highCI	Pval	FDR	HR_Adj	lowCI_Adj	highCI_Adj	Pval_Adj	FDR_Adj
POLE	5426	0.598	0.3688	0.9696	0.03706	0.8904	0.7398	0.4006	1.366	0.3354	0.9833

## Sheet: 1F
gene_name	T	NK	B	Myeloid	Plasma	Unknown
CNPY3	0.79	1.128	2.074	2.114	0.477	0.49

## Sheet: 1G
SNP sites				Others	Data source
chr1	17044791	17044792		H3K27me3 modification sites	GSE237662
chr1	45329371	45329372		m6A modification sites	SRR14930925
chr1	45329389	45329390		RNA splicing reads	SRR14930905
chr1	45329355	45329356
chr1	45329409	45329410
chr1	45329412	45329413
chr1	45330550	45330551
chr1	45331194	45331195
chr1	45331210	45331211
chr1	45331219	45331220
chr1	45331220	45331221
chr1	45331223	45331224
chr1	45331227	45331228
chr1	45331238	45331239
chr1	45331265	45331266
chr1	45331419	45331420
chr1	45331434	45331435
chr1	45331437	45331438
chr1	45331467	45331468
chr1	45331485	45331486
chr1	45331488	45331489
chr1	45331503	45331504
chr1	45331514	45331515
chr1	45331529	45331530
chr1	45331556	45331557
chr1	45331558	45331559
chr1	45331676	45331677
chr1	45331700	45331701
chr1	45331745	45331746
chr1	45331757	45331758
chr1	45331833	45331834
chr1	45331833	45331834
chr1	45331835	45331836
chr1	45331847	45331848
chr1	45331858	45331859
chr1	45332018	45332019
chr1	45332035	45332036
chr1	45332088	45332089
chr1	45332163	45332164
chr1	45332167	45332168
chr1	45332181	45332182
chr1	45332209	45332210
chr1	45332215	45332216
chr1	45332240	45332241
chr1	45332242	45332243
chr1	45332252	45332253
chr1	45332257	45332258
chr1	45332269	45332270
chr1	45332285	45332286
chr1	45332300	45332301
chr1	45332430	45332431
chr1	45332440	45332441
chr1	45332445	45332446
chr1	45332446	45332447
chr1	45332457	45332458
chr1	45332458	45332459
chr1	45332466	45332467
chr1	45332479	45332480
chr1	45332560	45332561
chr1	45332597	45332598
chr1	45332614	45332615
chr1	45332656	45332657
chr1	45332678	45332679
chr1	45332786	45332787
chr1	45332789	45332790
chr1	45332795	45332796
chr1	45332800	45332801
chr1	45332803	45332804
chr1	45332817	45332818
chr1	45332887	45332888
chr1	45332955	45332956
chr1	45333152	45333153
chr1	45333168	45333169
chr1	45333171	45333172
chr1	45333171	45333172
chr1	45333402	45333403
chr1	45333415	45333416
chr1	45333436	45333437
chr1	45333448	45333449
chr1	45333449	45333450
chr1	45333449	45333450
chr1	45333471	45333472
chr1	45333507	45333508
chr1	45333516	45333517
chr1	45333561	45333562
chr1	45334464	45334465
chr1	45334474	45334475
chr1	45334484	45334485
chr1	45334492	45334493
chr1	45334493	45334494
chr1	45334495	45334496
chr1	45334506	45334507
chr1	45334511	45334512
